# Supplementary material for: Functional Optimization of a Novel Gluten-Free Bread Made with Tapioca Starch and Red Lentil Flour
Source: Foods. 2026 Apr 3;15(7):1230. doi: 10.3390/foods15071230 (PMC13072981; doi:10.3390/foods15071230)
Supplement: Supplementary file 1 [file foods-15-01230-s001.zip]

Archive with 1 entries (1 files):
- foods-4210731-supplementary.pdf
